# Supplementary material for: A Modified Novel Validated High-Throughput Hemagglutinin Inhibition Assay Using Recombinant Virus-like Particles and Human Red Blood Cells for the Objective Evaluation of Recombinant Hemagglutinin Nanoparticle Seasonal Influenza Vaccine
Source: Microorganisms. 2024 Nov 19;12(11):2358. doi: 10.3390/microorganisms12112358 (PMC11596312; doi:10.3390/microorganisms12112358)
Supplement: Supplementary file 1 [file microorganisms-12-02358-s001.zip]

Archive with 1 entries (1 files):
- microorganisms-3277320-supplementary.pdf
